# Supplementary material for: EEG-Derived Entropy Monitoring During Propofol Sedation for ERCP: Sedation Profiles, Age-Related Effects, and Implications for Procedure-Specific Target Ranges
Source: Medicina (Kaunas). 2026 May 28;62(6):1047. doi: 10.3390/medicina62061047 (PMC13304176; doi:10.3390/medicina62061047)
Supplement: Supplementary file 1 [file medicina-62-01047-s001.zip]

Archive with 1 entries (1 files):
- medicina-4310531-supplementary.pdf
